# Supplementary material for: Microbial Dynamics in Mixed-Culture Biofilms of Salmonella Typhimurium and Escherichia coli O157:H7 and Bacteria Surviving Sanitation of Conveyor Belts of Meat Processing Plants
Source: Microorganisms. 2023 Feb 7;11(2):421. doi: 10.3390/microorganisms11020421 (PMC9960345; doi:10.3390/microorganisms11020421)
Supplement: Supplementary file 1 [file microorganisms-11-00421-s001.zip]

Archive with 2 entries (2 files):
- Figure S1.pdf
- Table S.xlsx
